# Supplementary material for: One health approach to toxocariasis in quilombola communities of southern Brazil
Source: Parasit Vectors. 2023 Oct 23;16:379. doi: 10.1186/s13071-023-06010-w (PMC10594776; doi:10.1186/s13071-023-06010-w)
Supplement: Supplementary file 2 — Additional file 2: Raw data of associated risk factors of toxocariasis in quilombola communities of southern Brazil.. [file 13071_2023_6010_MOESM2_ESM.xls]

## Sheet: Planilha1
ID_	Seropositivity	Community	Municipality	Age_yo	Age	Gender	Educational_level	Ingestion_raw_meat	Owning_Dog	Owning_Cat	Owning_Dog_and_Cat	Onicophagy	Contact_with_soil	Game_meat_consumption	Drinking_water_source
1	Yes	"Serra do Apon"	Castro	60.063	"More than 50 yo"	Female	"Elementary"	No	Yes	Yes	Yes	Yes	Yes	No	"Artesian well"
2	Yes	"Serra do Apon"	Castro	51.0274	"More than 50 yo"	Female	"Elementary"	No	Yes	No	No	No	Yes	No	"Springer water"
3	Yes	"Serra do Apon"	Castro	21.6932	"From 18 to 49 yo"	Female	"High School"	No	Yes	No	No	No	No	No	"Artesian well"
4	No	"Serra do Apon"	Castro	68.7671	"More than 50 yo"	Female	"Elementary"	No	Yes	Yes	Yes	No	Yes	No	Not informed
5	Yes	"Serra do Apon"	Castro	63.6055	"More than 50 yo"	Male	"Elementary"	No	Yes	No	No	No	Yes	No	"Springer water"
6	Yes	"Serra do Apon"	Castro	71.1288	"More than 50 yo"	Male	"Elementary"	No	Yes	Yes	Yes	No	Yes	No	"Springer water"
7	Yes	"Serra do Apon"	Castro	64.1288	"More than 50 yo"	Male	"Illiterate"	No	Yes	No	No	No	Yes	No	"Springer water"
8	Yes	"Serra do Apon"	Castro	62.0521	"More than 50 yo"	Male	"Elementary"	No	Yes	Yes	Yes	Yes	Yes	No	"Springer water"
9	Yes	"Serra do Apon"	Castro	53.2247	"More than 50 yo"	Male	"Illiterate"	No	Yes	Yes	Yes	No	Yes	No	"Springer water"
10	Yes	"Serra do Apon"	Castro	57.6384	"More than 50 yo"	Male	"Illiterate"	No	Yes	No	No	No	Yes	No	"Springer water"
11	Yes	"Serra do Apon"	Castro	68.8219	"More than 50 yo"	Female	"Illiterate"	No	Yes	Yes	Yes	No	Yes	No	"Springer water"
12	Yes	"Serra do Apon"	Castro	39.0274	"From 18 to 49 yo"	Male	"High School"	No	Yes	Yes	Yes	No	Yes	No	"Artesian well"
13	Yes	"Serra do Apon"	Castro	56.0658	"More than 50 yo"	Female	"Elementary"	No	Yes	Yes	Yes	No	Yes	Yes	"Artesian well"
14	Yes	"Serra do Apon"	Castro	77.4219	"More than 50 yo"	Female	"Elementary"	Yes	Yes	No	No	No	Yes	No	River
15	Yes	"Serra do Apon"	Castro	27.6411	"From 18 to 49 yo"	Female	"Elementary"	No	Yes	Yes	Yes	Yes	No	No	River
16	Yes	"Serra do Apon"	Castro	34.7205	"From 18 to 49 yo"	Female	"Elementary"	No	Yes	Yes	Yes	Yes	Yes	Not informed	"Springer water"
17	Yes	"Serra do Apon"	Castro	2.5589	"Less than 10 yo"	Female	"Elementary"	No	Yes	No	No	Yes	Yes	No	"Springer water"
18	Yes	"Serra do Apon"	Castro	8.8137	"Less than 10 yo"	Female	"Elementary"	No	Yes	No	No	No	Yes	Not informed	"Springer water"
19	Yes	"Serra do Apon"	Castro	81.9288	"More than 50 yo"	Female	"Illiterate"	Not informed	No	Yes	No	No	Yes	No	"Artesian well"
20	No	"Serra do Apon"	Castro	7.44932	"Less than 10 yo"	Female	"Elementary"	No	Yes	No	No	No	Yes	No	Not informed
21	Yes	"Serra do Apon"	Castro	28.411	"From 18 to 49 yo"	Female	"High School"	No	Yes	No	No	Yes	Yes	No	"Artesian well"
22	Yes	"Serra do Apon"	Castro	13.1726	"From 10 to 17 yo"	Female	"Elementary"	No	Yes	No	No	No	Yes	No	River
23	Yes	"Serra do Apon"	Castro	39.1863	"From 18 to 49 yo"	Male	"Elementary"	No	Yes	No	No	No	Yes	No	"Springer water"
24	No	"Serra do Apon"	Castro	43.8795	"From 18 to 49 yo"	Female	"Illiterate"	No	No	No	No	No	Yes	No	"Springer water"
25	Yes	"Serra do Apon"	Castro	39.3616	"From 18 to 49 yo"	Female	"Elementary"	No	Yes	Yes	Yes	No	Yes	No	River
26	No	"Serra do Apon"	Castro	53.8658	"More than 50 yo"	Female	"Elementary"	No	Yes	No	No	No	Yes	No	"Springer water"
27	Yes	"Serra do Apon"	Castro	59.5562	"More than 50 yo"	Male	"Elementary"	No	Yes	No	No	Yes	No	No	"Springer water"
28	Yes	"Serra do Apon"	Castro	32.1205	"From 18 to 49 yo"	Male	"High School"	No	Yes	Yes	Yes	No	Yes	No	"Springer water"
29	Yes	"Serra do Apon"	Castro	98.726	"More than 50 yo"	Male	"Illiterate"	No	Yes	No	No	Yes	Yes	Yes	"Springer water"
30	Yes	"Serra do Apon"	Castro	24.5425	"From 18 to 49 yo"	Female	"High School"	No	Yes	No	No	No	Yes	No	River
31	No	"Serra do Apon"	Castro	24.2082	"From 18 to 49 yo"	Female	"High School"	No	Yes	No	No	No	Yes	Not informed	River
32	No	"Serra do Apon"	Castro	53.126	"More than 50 yo"	Female	"Illiterate"	No	Yes	Yes	Yes	No	Yes	No	"Springer water"
33	No	"Serra do Apon"	Castro	56.0658	"More than 50 yo"	Female	"Illiterate"	No	Yes	No	No	No	Yes	No	"Springer water"
34	Yes	"Serra do Apon"	Castro	48.1397	"From 18 to 49 yo"	Male	"Elementary"	No	Yes	No	No	No	Yes	No	"Springer water"
35	Yes	"Serra do Apon"	Castro	22.4247	"From 18 to 49 yo"	Male	"Elementary"	No	Not informed	Not informed	Not informed	Yes	Yes	No	River
36	Yes	Limitão	Castro	79.4521	"More than 50 yo"	Female	"Illiterate"	No	Yes	Yes	Yes	Yes	Yes	No	River
37	Yes	Limitão	Castro	57.1288	"More than 50 yo"	Female	"Elementary"	No	Yes	Yes	Yes	No	Yes	Yes	"Artesian well"
38	Yes	Limitão	Castro	84.5616	"More than 50 yo"	Male	"Illiterate"	No	Yes	Yes	Yes	No	Yes	No	"Artesian well"
39	Yes	Limitão	Castro	33.4	"From 18 to 49 yo"	Male	"Elementary"	No	Yes	Yes	Yes	Yes	Yes	No	"Springer water"
40	Yes	Limitão	Castro	50.4356	"More than 50 yo"	Female	"Elementary"	Yes	Yes	Yes	Yes	No	Yes	No	"Springer water"
41	Yes	Limitão	Castro	54.937	"More than 50 yo"	Female	"Elementary"	No	Yes	Yes	Yes	No	Yes	No	"Springer water"
43	Yes	Limitão	Castro	25.2877	"From 18 to 49 yo"	Male	"Elementary"	No	Yes	Yes	Yes	No	Yes	Yes	Not informed
44	Yes	Limitão	Castro	11.8548	"From 10 to 17 yo"	Male	"Elementary"	No	Yes	Yes	Yes	No	Yes	No	"Springer water"
45	Yes	Limitão	Castro	41.6384	"From 18 to 49 yo"	Female	"Elementary"	No	Yes	No	Yes	No	Yes	No	"Springer water"
46	Yes	Limitão	Castro	81.2466	"More than 50 yo"	Female	"Illiterate"	No	Yes	Yes	Yes	No	Yes	No	"Springer water"
47	Yes	Limitão	Castro	48.0548	"From 18 to 49 yo"	Female	"Elementary"	No	Yes	No	Yes	No	Yes	No	"Springer water"
48	Yes	Limitão	Castro	38.6438	"From 18 to 49 yo"	Female	"Elementary"	No	No	Yes	No	No	Yes	No	"Artesian well"
49	Yes	Limitão	Castro	34.5753	"From 18 to 49 yo"	Female	"Elementary"	No	Yes	No	No	No	Yes	No	"Artesian well"
50	Yes	Limitão	Castro	11.5589	"From 10 to 17 yo"	Male	"Elementary"	No	Yes	No	No	No	Yes	No	"Artesian well"
51	No	Limitão	Castro	46.1726	"From 18 to 49 yo"	Female	"Elementary"	No	Yes	No	No	No	Yes	No	"Artesian well"
52	Yes	Limitão	Castro	55.4904	"More than 50 yo"	Female	"Elementary"	No	Yes	No	No	No	Yes	No	"Artesian well"
53	Yes	Limitão	Castro	77.4877	"More than 50 yo"	Male	"Elementary"	No	Yes	Yes	Yes	No	Yes	No	"Springer water"
54	Yes	Limitão	Castro	69.7753	"More than 50 yo"	Male	"Illiterate"	No	No	No	No	No	Yes	No	"Springer water"
55	Yes	Limitão	Castro	43.7644	"From 18 to 49 yo"	Male	"Elementary"	No	Yes	No	No	No	Yes	No	"Springer water"
56	Yes	Limitão	Castro	86.5589	"More than 50 yo"	Male	"Illiterate"	No	Yes	Yes	Yes	No	Yes	No	"Artesian well"
57	Yes	Limitão	Castro	81.0411	"More than 50 yo"	Male	"Illiterate"	No	Yes	Yes	Yes	No	Yes	No	"Artesian well"
58	Yes	Limitão	Castro	43.4877	"From 18 to 49 yo"	Male	"Elementary"	No	No	Yes	Yes	No	Yes	No	"Artesian well"
59	Yes	Limitão	Castro	59.0795	"More than 50 yo"	Male	"Elementary"	No	Yes	No	No	Yes	Yes	No	"Artesian well"
60	Yes	Limitão	Castro	56.9616	"More than 50 yo"	Male	"Elementary"	No	Yes	No	No	No	Yes	No	"Artesian well"
61	Yes	Limitão	Castro	51.1452	"More than 50 yo"	Female	"Elementary"	No	Yes	Yes	Yes	No	Yes	No	"Springer water"
62	Yes	Limitão	Castro	66.4411	"More than 50 yo"	Male	"Illiterate"	No	Yes	Yes	Yes	No	Yes	No	Not informed
63	Yes	Limitão	Castro	35.5014	"From 18 to 49 yo"	Male	"Elementary"	Yes	Yes	No	No	Yes	Yes	No	"Springer water"
64	Yes	Limitão	Castro	47.2849	"From 18 to 49 yo"	Female	"High School"	No	Yes	No	No	No	Yes	No	"Springer water"
65	Yes	Limitão	Castro	28.1096	"From 18 to 49 yo"	Female	"High School"	Yes	Yes	No	No	No	Yes	No	"Springer water"
66	Yes	Limitão	Castro	16.9562	"From 10 to 17 yo"	Female	"High School"	No	Yes	No	No	Yes	Yes	No	"Springer water"
67	Yes	Limitão	Castro	18.7479	"From 18 to 49 yo"	Male	"High School"	Yes	Yes	No	No	No	Yes	No	"Springer water"
68	Yes	Limitão	Castro	45.7726	"From 18 to 49 yo"	Male	"Elementary"	No	Yes	No	No	No	Yes	Yes	"Artesian well"
69	Yes	Limitão	Castro	44.5781	"From 18 to 49 yo"	Female	"Elementary"	Yes	Yes	No	No	Yes	Yes	Yes	"Springer water"
70	No	Limitão	Castro	16.9041	"From 10 to 17 yo"	Female	"High School"	Yes	Yes	Yes	Yes	No	No	No	"Springer water"
71	No	Limitão	Castro	35.8548	"From 18 to 49 yo"	Female	"Elementary"	No	Yes	Yes	Yes	No	Yes	Not informed	"Artesian well"
72	Yes	Limitão	Castro	24.4192	"From 18 to 49 yo"	Male	"Elementary"	No	Yes	Yes	Yes	No	Yes	No	"Springer water"
73	Yes	Limitão	Castro	52.9644	"More than 50 yo"	Female	"Elementary"	No	Yes	No	No	No	Yes	No	"Springer water"
74	Yes	Limitão	Castro	34.5507	"From 18 to 49 yo"	Female	"Elementary"	No	Yes	No	No	Yes	Yes	Yes	"Springer water"
75	Yes	Limitão	Castro	49.4	"From 18 to 49 yo"	Female	"Elementary"	Yes	No	No	No	Yes	Yes	No	River
76	No	Limitão	Castro	14.3178	"From 10 to 17 yo"	Female	"Elementary"	No	Yes	Yes	Yes	Yes	Yes	No	"Artesian well"
77	Yes	Limitão	Castro	23.9863	"From 18 to 49 yo"	Female	"High School"	No	Yes	Yes	Yes	No	Yes	No	"Springer water"
78	Yes	Limitão	Castro	45.2795	"From 18 to 49 yo"	Female	"High School"	No	Yes	No	No	Yes	Yes	No	"Artesian well"
79	Yes	Limitão	Castro	35.2411	"From 18 to 49 yo"	Female	"High School"	No	Yes	Yes	Yes	Yes	Yes	No	"Springer water"
80	Yes	Limitão	Castro	18.5068	"From 18 to 49 yo"	Female	"High School"	No	No	Yes	No	No	Yes	No	"Artesian well"
81	No	Limitão	Castro	10.4986	"From 10 to 17 yo"	Female	"Elementary"	No	Yes	Yes	Yes	No	Yes	No	"Artesian well"
82	Yes	Mamans	"Cerro Azul"	71.1863	"More than 50 yo"	Female	"Elementary"	No	Yes	Yes	Yes	No	Yes	No	"Springer water"
83	Yes	Mamans	"Cerro Azul"	22.0137	"From 18 to 49 yo"	Female	"High School"	No	No	Yes	No	No	Yes	No	"Artesian well"
84	Yes	Mamans	"Cerro Azul"	34.063	"From 18 to 49 yo"	Female	"Elementary"	No	Yes	Yes	Yes	Yes	Yes	No	"Springer water"
85	Yes	Mamans	"Cerro Azul"	13.2438	"From 10 to 17 yo"	Female	"Elementary"	No	Yes	Yes	Yes	Yes	Yes	No	"Springer water"
86	Yes	Mamans	"Cerro Azul"	38.7753	"From 18 to 49 yo"	Female	"Illiterate"	No	Yes	Yes	Yes	No	Yes	No	"Springer water"
87	Yes	Mamans	"Cerro Azul"	10.2986	"From 10 to 17 yo"	Male	"Elementary"	No	Yes	Yes	Yes	No	Yes	No	"Springer water"
88	Yes	Mamans	"Cerro Azul"	13.9342	"From 10 to 17 yo"	Female	"High School"	No	Yes	Yes	Yes	No	Yes	No	"Springer water"
89	Yes	Mamans	"Cerro Azul"	19.0849	"From 18 to 49 yo"	Male	"High School"	No	Yes	Yes	Yes	No	Yes	No	"Springer water"
90	Yes	Mamans	"Cerro Azul"	17.9425	"From 10 to 17 yo"	Female	"High School"	No	Yes	Yes	Yes	Yes	Yes	No	"Springer water"
91	Yes	Mamans	"Cerro Azul"	6.70137	"Less than 10 yo"	Female	"Elementary"	No	Yes	Yes	Yes	No	Yes	No	"Springer water"
92	Yes	Mamans	"Cerro Azul"	3.19178	"Less than 10 yo"	Female	"Illiterate"	No	Yes	Yes	Yes	Yes	Yes	No	"Springer water"
93	Yes	Mamans	"Cerro Azul"	15.074	"From 10 to 17 yo"	Male	"Elementary"	No	Yes	Yes	Yes	No	Yes	No	"Springer water"
94	Yes	Mamans	"Cerro Azul"	33.7096	"From 18 to 49 yo"	Female	"Elementary"	No	Yes	No	No	No	Yes	No	"Springer water"
95	Yes	Mamans	"Cerro Azul"	8.67397	"Less than 10 yo"	Female	"Elementary"	No	Yes	No	No	No	Yes	No	"Springer water"
96	No	Mamans	"Cerro Azul"	27.537	"From 18 to 49 yo"	Female	"High School"	No	Yes	No	No	No	No	No	"Artesian well"
97	Yes	Mamans	"Cerro Azul"	46.9534	"From 18 to 49 yo"	Male	"Elementary"	No	Yes	No	No	No	Yes	No	"Springer water"
98	Yes	Mamans	"Cerro Azul"	51.8658	"More than 50 yo"	Female	"Elementary"	No	Yes	No	No	Yes	No	No	"Springer water"
99	Yes	Mamans	"Cerro Azul"	69.137	"More than 50 yo"	Female	"Elementary"	No	No	No	No	No	Yes	No	"Springer water"
100	Yes	Mamans	"Cerro Azul"	51.474	"More than 50 yo"	Male	"Elementary"	No	Yes	No	No	No	Yes	No	"Springer water"
101	Yes	"Serra do Apon"	Castro	35.6356	"From 18 to 49 yo"	Male	"Elementary"	No	Yes	No	No	No	Yes	No	"Springer water"
102	Yes	"Serra do Apon"	Castro	41.5041	"From 18 to 49 yo"	Male	"Elementary"	No	Yes	Yes	Yes	No	Yes	Yes	"Springer water"
103	Yes	"Serra do Apon"	Castro	28.5096	"From 18 to 49 yo"	Female	"Elementary"	No	Yes	No	No	No	Yes	No	"Springer water"
104	Yes	"Serra do Apon"	Castro	87.0247	"More than 50 yo"	Female	"Elementary"	No	Yes	Yes	Yes	Yes	Yes	No	River
105	No	"Serra do Apon"	Castro	26.6795	"From 18 to 49 yo"	Female	"High School"	No	Yes	No	No	No	No	No	"Artesian well"
106	Yes	"Serra do Apon"	Castro	13.7589	"From 10 to 17 yo"	Female	Not informed	No	Not informed	Not informed	Not informed	No	No	No	"Springer water"
107	No	"Serra do Apon"	Castro	4.63836	"Less than 10 yo"	Male	"Elementary"	No	Yes	Yes	Yes	Not informed	Not informed	No	"Springer water"
109	Yes	"Serra do Apon"	Castro	48.3918	"From 18 to 49 yo"	Male	"Elementary"	No	Yes	No	No	Yes	Yes	Yes	"Springer water"
110	Yes	"Serra do Apon"	Castro	56.3863	"More than 50 yo"	Female	"Elementary"	No	Yes	No	No	No	Yes	No	"Artesian well"
111	Yes	Mamans	"Cerro Azul"	39.5562	"From 18 to 49 yo"	Female	"Elementary"	No	No	No	No	No	Yes	No	"Artesian well"
112	Yes	"Serra do Apon"	Castro	42.4384	"From 18 to 49 yo"	Male	"Elementary"	No	Yes	No	No	No	Not informed	No	"Springer water"
113	Yes	Mamans	"Cerro Azul"	33.8548	"From 18 to 49 yo"	Female	"Elementary"	No	Yes	Yes	Yes	No	Yes	No	"Springer water"
114	No	Mamans	"Cerro Azul"	11.1151	"From 10 to 17 yo"	Male	"Elementary"	No	Yes	Yes	Yes	Yes	Yes	No	"Springer water"
115	Yes	Mamans	"Cerro Azul"	76.3863	"More than 50 yo"	Female	"Elementary"	No	No	No	No	No	Yes	No	"Springer water"
116	Yes	"Serra do Apon"	Castro	1.67671	"Less than 10 yo"	Male	"Illiterate"	No	Yes	Yes	Yes	Yes	Yes	Yes	"Springer water"
117	No	Mamans	"Cerro Azul"	2.28219	"Less than 10 yo"	Female	Not informed	No	Not informed	Not informed	Not informed	No	Yes	No	"Springer water"
118	Yes	"Serra do Apon"	Castro	51.0082	"More than 50 yo"	Male	"Illiterate"	No	Yes	No	No	No	Yes	No	"Springer water"
119	Yes	"Serra do Apon"	Castro	6.47671	"Less than 10 yo"	Male	"Elementary"	No	Yes	Yes	Yes	Yes	Yes	Yes	"Springer water"
120	Yes	"Serra do Apon"	Castro	32.2164	"From 18 to 49 yo"	Male	"Illiterate"	No	No	No	No	No	Yes	No	"Springer water"
121	Yes	Tronco	Castro	5.42466	"Less than 10 yo"	Male	"Elementary"	No	Yes	Yes	Yes	No	Yes	No	Not informed
122	No	"Serra do Apon"	Castro	4.79178	"Less than 10 yo"	Male	"Illiterate"	No	Yes	No	No	No	No	No	"Springer water"
123	Yes	"Serra do Apon"	Castro	8.73699	"Less than 10 yo"	Male	"Elementary"	Not informed	Not informed	Not informed	Not informed	Not informed	Not informed	Not informed	Not informed
124	Yes	"Serra do Apon"	Castro	16.7397	"From 10 to 17 yo"	Female	"High School"	No	Yes	No	No	No	Yes	No	"Springer water"
125	Yes	"Serra do Apon"	Castro	35.3945	"From 18 to 49 yo"	Male	"Elementary"	No	Yes	Yes	Yes	No	Yes	No	River
126	Yes	"Serra do Apon"	Castro	35.4521	"From 18 to 49 yo"	Female	"Elementary"	No	Yes	Yes	Yes	No	Yes	No	River
127	No	"Serra do Apon"	Castro	0.227397	"Less than 10 yo"	Male	"Illiterate"	No	Not informed	Not informed	Not informed	Not informed	Not informed	No	"Springer water"
128	Yes	"Serra do Apon"	Castro	58.274	"More than 50 yo"	Male	"Elementary"	No	Yes	Yes	Yes	Yes	Yes	No	River
129	Yes	"Serra do Apon"	Castro	44.5178	"From 18 to 49 yo"	Female	"Elementary"	No	Yes	No	No	No	Yes	No	"Springer water"
130	Yes	"Serra do Apon"	Castro	5.67397	"Less than 10 yo"	Female	"Elementary"	No	Yes	Yes	Yes	Yes	Yes	No	River
131	Yes	"Serra do Apon"	Castro	24.211	"From 18 to 49 yo"	Female	"High School"	No	Yes	Yes	Yes	No	Yes	No	River
132	No	Tronco	Castro	32.6521	"From 18 to 49 yo"	Female	"High School"	No	Yes	No	No	Yes	Yes	No	"Springer water"
133	Yes	Mamans	"Cerro Azul"	31.3945	"From 18 to 49 yo"	Male	"Elementary"	No	Yes	No	No	Yes	Yes	No	"Springer water"
134	Yes	"Serra do Apon"	Castro	53.5041	"More than 50 yo"	Male	"High School"	No	Yes	Yes	Yes	No	Yes	No	River
135	Yes	Tronco	Castro	35.9973	"From 18 to 49 yo"	Female	"High School"	No	Yes	No	No	No	Yes	Yes	"Springer water"
136	Yes	Tronco	Castro	57.4986	"More than 50 yo"	Female	"Elementary"	No	Yes	No	No	No	Yes	No	Not informed
137	Yes	Tronco	Castro	41.4384	"From 18 to 49 yo"	Female	"Elementary"	No	Yes	Yes	Yes	Yes	Yes	No	Not informed
138	No	Mamans	"Cerro Azul"	1.76164	"Less than 10 yo"	Female	"Illiterate"	No	Yes	Yes	Yes	No	Yes	No	"Artesian well"
139	Yes	Mamans	"Cerro Azul"	41.0849	"From 18 to 49 yo"	Female	"Elementary"	No	Yes	Yes	Yes	No	Yes	No	"Springer water"
140	Yes	"Serra do Apon"	Castro	53.1973	"More than 50 yo"	Female	"Illiterate"	No	Yes	Yes	Yes	No	Yes	Yes	"Springer water"
141	Yes	Tronco	Castro	26.5288	"From 18 to 49 yo"	Male	"High School"	No	Yes	No	No	No	Yes	No	Not informed
142	Yes	Tronco	Castro	46.8137	"From 18 to 49 yo"	Female	"Elementary"	No	Yes	No	No	Yes	Yes	No	Not informed
143	Yes	"Serra do Apon"	Castro	19.0301	"From 18 to 49 yo"	Male	"High School"	No	Yes	Yes	Yes	No	Yes	No	River
144	Yes	Tronco	Castro	45.1315	"From 18 to 49 yo"	Male	"Illiterate"	Yes	Yes	No	No	No	Yes	No	"Springer water"
145	Yes	Tronco	Castro	49.7151	"More than 50 yo"	Male	"Elementary"	No	Yes	Yes	Yes	No	Yes	Yes	"Springer water"
146	No	Tronco	Castro	10.7397	"From 10 to 17 yo"	Male	"Illiterate"	No	Yes	No	No	Yes	Yes	No	Not informed
147	No	Mamans	"Cerro Azul"	7.74795	"Less than 10 yo"	Female	"Elementary"	No	Yes	Yes	Yes	Yes	Yes	Yes	"Springer water"
148	Yes	Mamans	"Cerro Azul"	31.2219	"From 18 to 49 yo"	Male	"Elementary"	Yes	Yes	Yes	Yes	Yes	Yes	Yes	"Springer water"
149	Yes	Mamans	"Cerro Azul"	61.0658	"More than 50 yo"	Female	"Elementary"	No	Yes	No	No	No	Yes	No	"Springer water"
150	Yes	"Serra do Apon"	Castro	58.7726	"More than 50 yo"	Female	"Elementary"	No	No	No	No	No	Yes	Yes	River
151	Yes	Mamans	"Cerro Azul"	54.4548	"More than 50 yo"	Male	"Elementary"	No	Yes	Yes	Yes	No	Yes	Yes	"Springer water"
152	No	Mamans	"Cerro Azul"	29.0849	"From 18 to 49 yo"	Female	"High School"	No	Yes	Yes	Yes	No	Yes	Yes	"Springer water"
153	Yes	Mamans	"Cerro Azul"	40.3671	"From 18 to 49 yo"	Male	"Elementary"	Yes	Yes	No	No	No	Yes	No	"Springer water"
154	Yes	Mamans	"Cerro Azul"	67.3671	"More than 50 yo"	Female	"Elementary"	No	Yes	Yes	Yes	No	Yes	No	"Springer water"
155	Yes	Mamans	"Cerro Azul"	31.126	"From 18 to 49 yo"	Male	"High School"	No	Yes	Yes	Yes	No	Yes	No	Not informed
156	Yes	"Serra do Apon"	Castro	52.2	"More than 50 yo"	Male	"Illiterate"	No	Yes	Yes	Yes	No	Yes	No	"Springer water"
157	Yes	"Serra do Apon"	Castro	49.1397	"From 18 to 49 yo"	Female	"Elementary"	No	Yes	No	No	No	Yes	No	River
158	Yes	Mamans	"Cerro Azul"	37.3671	"From 18 to 49 yo"	Male	"Elementary"	No	Yes	No	No	No	Yes	No	"Springer water"
159	Yes	Mamans	"Cerro Azul"	57.7479	"More than 50 yo"	Female	"Elementary"	No	Yes	No	No	No	Yes	No	"Springer water"
160	Yes	Mamans	"Cerro Azul"	56.8027	"More than 50 yo"	Male	"Elementary"	No	Yes	Yes	Yes	No	Yes	Yes	"Artesian well"
161	Yes	Tronco	Castro	9.43014	"Less than 10 yo"	Female	"Elementary"	No	Yes	No	No	No	No	Yes	"Springer water"
162	Yes	Mamans	"Cerro Azul"	65	"More than 50 yo"	Male	"Elementary"	Yes	Yes	No	No	Not informed	Yes	No	"Springer water"
163	Yes	Mamans	"Cerro Azul"	23.8712	"From 18 to 49 yo"	Female	"High School"	No	Yes	Yes	Yes	No	Yes	No	"Artesian well"
164	Yes	"Serra do Apon"	Castro	12.6986	"From 10 to 17 yo"	Male	"Elementary"	No	Yes	Yes	Yes	No	Yes	No	River
165	Yes	Mamans	"Cerro Azul"	44.8548	"From 18 to 49 yo"	Female	"High School"	No	Yes	Yes	Yes	No	Yes	No	"Artesian well"
166	No	Tronco	Castro	13.8575	"From 10 to 17 yo"	Female	"Elementary"	No	Yes	Yes	Yes	No	Yes	No	Not informed
167	Yes	Tronco	Castro	54.0274	"More than 50 yo"	Female	"Illiterate"	No	Yes	Yes	Yes	No	Yes	No	"Springer water"
168	No	Tronco	Castro	40.3178	"From 18 to 49 yo"	Female	"Elementary"	No	Yes	Yes	Yes	No	Yes	No	Not informed
169	Yes	"Serra do Apon"	Castro	33.0986	"From 18 to 49 yo"	Female	"Elementary"	No	Yes	No	No	No	Yes	No	River
170	Yes	Tronco	Castro	3.11233	"Less than 10 yo"	Female	"Illiterate"	No	Yes	Yes	Yes	No	Yes	No	Not informed
171	Yes	Tronco	Castro	51.4658	"More than 50 yo"	Female	"Elementary"	No	Yes	Yes	Yes	No	Yes	No	Not informed
172	Yes	Tronco	Castro	16.0466	"From 10 to 17 yo"	Female	"High School"	Yes	Yes	No	No	Yes	Yes	No	Not informed
173	Yes	"Serra do Apon"	Castro	Not informed	Not informed	Female	Not informed	Not informed	Not informed	Not informed	Not informed	Not informed	Not informed	No	Not informed
174	Yes	Tronco	Castro	40.6301	"From 18 to 49 yo"	Male	"Elementary"	No	Yes	Yes	Yes	Not informed	Yes	No	Not informed
175	Yes	Tronco	Castro	44.6986	"From 18 to 49 yo"	Male	"Elementary"	No	Yes	Yes	Yes	No	Yes	No	Not informed
176	Yes	Tronco	Castro	26.5315	"From 18 to 49 yo"	Female	"Elementary"	No	Yes	Yes	Yes	No	Yes	Yes	Not informed
177	Yes	Tronco	Castro	8.43288	"Less than 10 yo"	Male	"Elementary"	No	Yes	Yes	Yes	Not informed	Yes	No	Not informed
178	Yes	"Serra do Apon"	Castro	41.8301	"From 18 to 49 yo"	Male	"Elementary"	No	Yes	Yes	Yes	No	Yes	No	River
179	Yes	"Serra do Apon"	Castro	51.3699	"More than 50 yo"	Female	"Elementary"	No	Yes	Yes	Yes	No	Yes	No	River
180	Yes	Tronco	Castro	12.9699	"From 10 to 17 yo"	Female	"High School"	No	Yes	Yes	Yes	Yes	Yes	No	Not informed
181	Yes	Tronco	Castro	52.526	"More than 50 yo"	Female	"Elementary"	No	No	No	No	No	Yes	No	"Artesian well"
182	Yes	Tronco	Castro	25.3068	"From 18 to 49 yo"	Female	"Elementary"	No	Yes	Yes	Yes	No	Yes	No	"Artesian well"
183	Yes	Tronco	Castro	29.8877	"From 18 to 49 yo"	Male	"Elementary"	No	Not informed	Not informed	Not informed	Yes	Yes	No	"Artesian well"
184	No	Tronco	Castro	29.0466	"From 18 to 49 yo"	Male	"High School"	No	Yes	No	No	No	Yes	No	"Springer water"
185	Yes	Tronco	Castro	49.9699	"More than 50 yo"	Female	"Elementary"	Yes	Yes	No	No	Yes	Yes	No	"Artesian well"
186	Yes	Tronco	Castro	22.4712	"From 18 to 49 yo"	Male	"Elementary"	No	Yes	Yes	Yes	Yes	Yes	No	"Artesian well"
187	Yes	Tronco	Castro	47.6384	"From 18 to 49 yo"	Male	"Illiterate"	No	Yes	No	No	No	Yes	No	"Artesian well"
188	Yes	Tronco	Castro	30.1452	"From 18 to 49 yo"	Male	"High School"	No	Yes	Yes	Yes	Yes	Yes	No	"Springer water"
189	No	Tronco	Castro	24.1616	"From 18 to 49 yo"	Female	"High School"	No	Yes	No	No	No	No	Yes	"Springer water"
190	Yes	Tronco	Castro	20.6438	"From 18 to 49 yo"	Female	Not informed	Not informed	Not informed	Not informed	Not informed	Not informed	Not informed	No	Not informed
191	Yes	Tronco	Castro	63.9671	"More than 50 yo"	Male	"Illiterate"	No	Yes	Yes	Yes	Not informed	Yes	No	"Artesian well"
192	Yes	Tronco	Castro	55.0356	"More than 50 yo"	Female	"High School"	No	Yes	No	No	No	Yes	Yes	"Artesian well"
193	Yes	Tronco	Castro	14.4164	"From 10 to 17 yo"	Male	"Elementary"	No	Yes	No	No	Yes	Yes	No	"Artesian well"
194	No	Tronco	Castro	26.9315	"From 18 to 49 yo"	Female	"High School"	No	Yes	Yes	Yes	No	No	No	"Artesian well"
195	Yes	Tronco	Castro	10.526	"From 10 to 17 yo"	Female	"Elementary"	No	Yes	No	No	No	Yes	No	"Artesian well"
196	No	Tronco	Castro	56.9096	"More than 50 yo"	Male	"Elementary"	No	Yes	Yes	Yes	No	Yes	No	"Artesian well"
198	No	Tronco	Castro	32.4685	"From 18 to 49 yo"	Female	"High School"	No	Yes	Yes	Yes	Yes	Yes	No	"Artesian well"
201	No	Tronco	Castro	14.8575	"From 10 to 17 yo"	Female	"Elementary"	No	Yes	Yes	Yes	Yes	No	No	"Artesian well"
202	Yes	Tronco	Castro	31.2411	"From 18 to 49 yo"	Female	"Elementary"	No	Yes	No	No	No	Yes	Yes	"Springer water"
203	No	Tronco	Castro	32.8274	"From 18 to 49 yo"	Female	"High School"	Yes	Yes	Yes	Yes	No	Yes	No	"Artesian well"
205	Yes	Tronco	Castro	62.8	"More than 50 yo"	Female	"Elementary"	No	Yes	Yes	Yes	No	Yes	Yes	"Artesian well"
206	No	Tronco	Castro	13.7096	"From 10 to 17 yo"	Female	"High School"	No	Yes	No	No	Yes	Yes	No	"Artesian well"
207	Yes	Tronco	Castro	25.1671	"From 18 to 49 yo"	Female	"Elementary"	No	Yes	No	No	Yes	Yes	No	"Artesian well"
208	Yes	Tronco	Castro	18.5507	"From 18 to 49 yo"	Female	"Elementary"	No	Yes	No	No	No	Yes	No	"Artesian well"
209	Yes	Tronco	Castro	52.6384	"More than 50 yo"	Male	"Elementary"	No	Yes	No	No	Not informed	Yes	No	"Artesian well"
108	Yes	Mamans	"Cerro Azul"	52.5644	"More than 50 yo"	Female	"Elementary"	No	Yes	Yes	Yes	No	Yes	No	"Springer water"
210	No	Tronco	Castro	4.32055	"Less than 10 yo"	Female	"Illiterate"	No	Yes	No	No	No	Yes	No	"Artesian well"
211	Yes	Tronco	Castro	56.1589	"More than 50 yo"	Female	"Elementary"	Yes	Yes	Yes	Yes	Yes	Yes	Yes	"Artesian well"
212	No	Tronco	Castro	7.22466	"Less than 10 yo"	Male	"Elementary"	No	Yes	No	No	No	Yes	No	"Artesian well"
213	Yes	Tronco	Castro	36.9507	"From 18 to 49 yo"	Female	"High School"	No	Yes	No	No	No	No	No	"Artesian well"
